# Supplementary material for: Enhanced Persistent Luminescence from Cr3+-Doped ZnGa2O4 Nanoparticles upon Immersion in Simulated Physiological Media
Source: Nanomaterials (Basel). 2025 Feb 6;15(3):247. doi: 10.3390/nano15030247 (PMC11820434; doi:10.3390/nano15030247)
Supplement: Supplementary file 1 [file nanomaterials-15-00247-s001.zip]

Archive with 1 entries (1 files):
- nanomaterials-3443915-supplementary.pdf
